# Supplementary material for: Correction: Neuroprotective effect of Kaempferol Glycosides against brain injury and Neuroinflammation by inhibiting the activation of NF-κB and STAT3 in transient focal stroke
Source: PLoS One. 2025 Mar 12;20(3):e0320685. doi: 10.1371/journal.pone.0320685 (PMC11902053; doi:10.1371/journal.pone.0320685)
Supplement: S7 File — (XLSX) [file pone.0320685.s007.xlsx]

## Sheet: IL1β
	IL-1β
No.	IOD		Mean	SD		Group	Mean	SD
Sham1-1	375.118					Sham	465	204
Sham1-2	616.078	495.598				Vehcile	4341	1694
Sham2-1	653.435					KRS	2507	827
Sham2-2	626.78					KGS	2654	529
Sham2-3	402.642	560.952
Sham3-1	494.62
Sham3-2	136.872
Sham3-3	109.159	246.884
Sham4-1	746.85
Sham4-2	861.393
Sham4-3	823.516	810.586
Sham5-1	102.716
Sham5-2	439.047
Sham5-3	486.078	342.614
Sham6-1	250.086
Sham6-2	451.94
Sham6-3（Representative）	305.976	336.001	465.439	204.336
Vehicle1-1	6769.43
Vehicle1-2	4820.95
Vehicle1-3	4747.58	5445.99
Vehicle2-1	5217.1
Vehicle2-2	5939.75
Vehicle2-3	6733.37	5963.41
Vehicle3-1	5724.89
Vehicle3-2	3829.5
Vehicle3-3	7483.26	5679.21
Vehicle4-1	1527.23
Vehicle4-2	1325.11
Vehicle4-3	1899.62	1583.99
Vehicle5-1	4283.79
Vehicle5-2	3822.83
Vehicle5-3（Representative）	4058.8	4055.14
Vehicle6-1	3575.17
Vehicle6-2	3681.6
Vehicle6-3	2711.82	3322.86	4341.77	1694.9
KRS1-1	1021.48
KRS1-2	3242.89
KRS1-3	3745.59	2669.99
KRS2-1	2316.43
KRS2-2	1756.13
KRS2-3	2753.57	2275.38
KRS3-1	1987.79
KRS3-2	914.847
KRS3-3	2130.28	1677.64
KRS4-1	2240.44
KRS4-2	3165.33
KRS4-3	2143.86	2516.54
KRS5-1	1562.9
KRS5-2（Representative）	2384.25
KRS5-3	1726.15	1891.1
KRS6-1	4021.91
KRS6-2	3860
KRS6-3	4163.54	4015.15	2507.63	827.284
KGS1-1	2257.4
KGS1-2 （Representative）	2842.67
KGS1-3	2576.62	2558.9
KGS2-1	2817.51
KGS2-2	2523.32
KGS2-3	3130.35	2823.73
KGS3-1	3504.67
KGS3-2	2934.22
KGS3-3	3407.2	3282.03
KGS4-1	2506.65
KGS4-2	2707.88
KGS4-3	2904.71	2706.41
KGS5-1	3257.98
KGS5-2	3126.43
KGS5-3	2206.02	2863.48
KGS6-1	1772.38
KGS6-2	1681.71
KGS6-3	1627.52	1693.87	2654.74	529.292

## Sheet: TNFa
	TNFa
No.	IOD		Mean	SD		Group	Mean	SD
Sham1-1	903.685					Sham	1943	832
Sham1-2	2930.33					Vehcile	12836	3383
Sham1-3	1864.5	1899.51				KRS	6645	2673
Sham2-1	2501.96					KGS	7942	2483
Sham2-2	3284.53	2893.25
Sham3-1	2705.38
Sham3-2	2534.4
Sham3-3	2541.99	2593.92
Sham4-1	1814.64
Sham4-2	2592.84
Sham4-3	2639.1	2348.86
Sham5-1	1254.95
Sham5-2	1078.58
Sham5-3	984.706	1106.08
Sham6-1	688.92
Sham6-2（Representative）	899.858
Sham6-3	860	816.259	1942.98	832.259
Vehicle1-1	5316.03
Vehicle1-2	6555.86
Vehicle1-3	7277.95	6383.28
Vehicle2-1（Representative）	16854.4
Vehicle2-2	8204.24
Vehicle2-3	12769.5	12609.4
Vehicle3-1	14572.6
Vehicle3-2	12985.3
Vehicle3-3	14880.5	14146.2
Vehicle4-1	17322
Vehicle4-2	9742.53	13532.3
Vehicle5-1	15960
Vehicle5-2	13461.2
Vehicle5-3	19391.9	16271
Vehicle6-1	12327.9
Vehicle6-2	15495.5
Vehicle6-3	14397.2	14073.5	12835.9	3382.93
KRS1-1	4864.63
KRS1-2	5253.67
KRS1-3	5235.7	5118
KRS2-1	4041.87
KRS2-2	6096.13
KRS2-3	3592.49	4576.83
KRS3-1	2006.41
KRS3-2（Representative）	4370.81
KRS3-3	4232.23	3536.49
KRS4-1	10356.9
KRS4-2	9890.28
KRS4-3	9875.43	10040.9
KRS5-1	9235.7
KRS5-2	11241.9
KRS5-3	1086.13	7187.9
KRS6-1	8180.43
KRS6-2	10621.7
KRS6-3	9421.88	9408	6644.68	2673.3
KGS1-1	3708.48
KGS1-2	3522.02
KGS1-3	6158.45	4462.99
KGS2-1	5459.99
KGS2-2	11661.2
KGS2-3	8009.66	8376.96
KGS3-1	8591.89
KGS3-2	8327.89
KGS3-3	12695.5	9871.76
KGS4-1	6597.17
KGS4-2	8864.63
KGS4-3（Representative）	7253.67	7571.82
KGS5-1	8881.37
KGS5-2	5280.64
KGS5-3	4074.49	6078.83
KGS6-1	11592.5
KGS6-2	13106.4
KGS6-3	9170.81	11289.9	7942.04	2483.29

## Sheet: ICAM-1
	ICAM
No.	IOD		Mean	SD		Group	Mean	SD
Sham1-1	1636.41					Sham	1990	748
Sham1-2	3466.43					Vehcile	11110	3994
Sham1-3	3529.06	2877.3				KRS	7013	1430
Sham2-1	2142.22					KGS	5557	993
Sham2-2(Representative)	1545.89
Sham2-3	1447.15	1711.76
Sham3-1	2099.79
Sham3-2	2830.65
Sham3-3	857.325	1929.25
Sham4-1	3335.68
Sham4-2	2398.8
Sham4-3	880.626	2205.04
Sham5-1	1721.52
Sham5-2	2939.14
Sham-3	2845.32	2501.99
Sham6-1	685.004
Sham6-2	400.243
Sham6-3	1066.19	717.145	1990.41	747.924
Vehicle1-1	14313.4
Vehicle1-2	14753.1
Vehicle1-3	12674.4	13913.6
Vehicle2-1	8999.15
Vehicle2-2(Representative)	7296.02
Vehicle2-3	14259.8	10185
Vehicle3-1	14469.1
Vehicle3-2	4622.97
Vehicle3-3	10520.4	9870.83
Vehicle4-1	14863.2
Vehicle4-2	14355.8
Vehicle4-3	13642	14287
Vehicle5-1	11681.7
Vehicle5-2	16872
Vehicle5-3	14371.5	14308.4
Vehicle6-1	3162.5
Vehicle6-2	4619.68
Vehicle6-3	4510.35	4097.51	11110.4	3993.74
KRS1-1	7783.92
KRS1-2	8575.27
KRS1-3	9368.56	8575.92
KRS2-1	4834.84
KRS2-2	5670.59
KRS2-3	5910.51	5471.98
KRS3-1	3549.37
KRS3-2(Representative)	7080.14
KRS3-3	4907.8	5179.1
KRS4-1	6023.29
KRS4-2	9460.02
KRS4-3	9747.82	8410.38
KRS5-1	7723.41
KRS5-2	6881.77
KRS5-3	7181.2	7262.13
KRS6-1	6676.73
KRS6-2	7903.56
KRS6-3	6950.3	7176.86	7012.73	1429.84
KGS1-1	3692.66
KGS1-2	4592.37
KGS1-3	6564.84	4949.96
KGS2-1	7626.52
KGS2-2	7132.36
KGS2-3	6129.56	6962.81
KGS3-1	5188.41
KGS3-2	5706.07
KGS3-3	6215.83	5703.44
KGS4-1	7255.85
KGS4-2	5435.7
KGS4-3	6642.02	6444.52
KGS5-1(Representative)	4274.29
KGS5-2	5451.97	4863.13
KGS6-1	5415.21
KGS6-2	3826.83
KGS6-3	4015.3	4419.11	5557.16	992.996

## Sheet: MPO
	MPO
No.	IOD		Mean	SD		Group	Mean	SD
Sham1-1	792.113					Sham	927	226
Sham1-2	848.583					Vehcile	4787	547
Sham1-3	1034.07	891.587				KRS	2520	646
Sham2-1	526.029					KGS	3267	750
Sham2-2	496.365
Sham2-3	1325.15	782.513
Sham3-1	645.403
Sham3-2（Representative）	938.749
Sham3-1	503.679	695.944
Sham4-1	694.034
Sham4-2	1444.54	1069.29
Sham5-1	1096.28
Sham5-2	1521.86	1309.07
Sham6-1	790.729
Sham6-2	778.664
Sham6-3	869.77	813.054	926.909	225.71
Vehicle1-1	4221.63
Vehicle1-2	3746.92
Vehicle1-3	6606.21	4858.25
Vehicle2-1	3217.99
Vehicle2-2	5062.7
Vehicle2-3（Representative）	6656.29	4978.99
Vehicle3-1	6864.15
Vehicle3-2	3384.69
Vehicle3-3	5104.44	5117.76
Vehicle4-1	5262.63
Vehicle4-2	4912`.2725
Vehicle4-3	4981.45	5122.04
Vehicle5-1	3512.55
Vehicle5-2	3671.54
Vehicle5-3	3882.57	3688.89
Vehicle6-1	5071.66
Vehicle6-2	5406.97
Vehicle6-3	4389.53	4956.05	4787	547.362
KRS1-1	1545.78
KRS1-2	2965.36
KRS1-3	2052.45	2187.86
KRS2-1	1532.96
KRS2-2	1642.68
KRS2-3	2242.67	1806.11
KRS3-1	2364.43
KRS3-2	2569.34
KRS3-3	2164.78	2366.18
KRS4-1	3273.46
KRS4-2	3497.54
KRS4-3	3145.64	3305.54
KRS5-1（Representative）	3632.53
KRS5-2	3012.43
KRS5-3	3363.55	3336.17
KRS6-1	2376.77
KRS6-2	1856.66	2116.72	2519.76	646.447
KGS1-1	3075.64
KGS1-2	2455.25	2765.45
KGS2-1	2381.78
KGS2-2	2451.63
KGS2-3	1735.41	2189.61
KGS3-1（Representative）	4543.66
KGS3-2	5946.75
KGS3-3	1942.52	4144.31
KGS4-1	3775.55
KGS4-2	3967.77
KGS4-3	3774	3839.1
KGS5-1	3556.53
KGS5-2	2075.45
KGS5-3	3210.45	2947.48
KGS6-1	3412.55
KGS6-2	3785.45
KGS6-3	3942.34	3713.45	3266.57	749.761

## Sheet: MMP9
	MMP9
No.	IOD		Mean	SD		Group	Mean	SD
Sham1-1	892.764					Sham	975	354
Sham1-2	678.981					Vehicle	5533	1842
Sham1-3	1500.12	1023.95				KRS	2955	389
Sham2-1	646.646					KGS	3478	1254
Sham2-2	498.055
Sham2-3	1517.37	887.357
Sham3-1	514.234
Sham3-2	562.205
Sham3-3	593.338	556.592
Sham4-1	459.048
Sham4-2	596.14
Sham4-3	837.798	630.995
Sham5-1	1967.61
Sham5-2	1629.74
Sham5-3	604.538	1400.63
Sham6-1	1910.25
Sham6-2（Representative）	1230.73
Sham6-3	910.876	1350.62	975.024	353.76
Vehicle1-1（Representative）	7660
Vehicle1-2	8841.23
Vehicle1-3	5764	7421.75
Vehicle2-1	3855.76
Vehicle2-2	5128.16
Vehicle2-3	3713.55	4232.49
Vehicle3-1	4362.77
Vehicle3-2	4655.79
Vehicle3-3	4440.5	4486.35
Vehicle4-1	7273.48
Vehicle4-3	8792.31	8032.89
Vehicle5-1	3755.2
Vehicle5-2	3133.88	3444.54
Vehicle6-1	5139.18
Vehicle6-2	6149.56
Vehicle6-3	5450.84	5579.86	5532.98	1842.15
KRS1-1	3154.92
KRS1-2	2848.14	3001.53
KRS2-1	3200.81
KRS2-2	1860.57	2530.69
KRS3-1（Representative）	2443.06
KRS3-2	2388.59	2415.83
KRS4-1	3356.71
KRS4-2	3325.08
KRS4-3	2979.18	3220.33
KRS5-1	2403.81
KRS5-2	4042.36
KRS5-3	3371.72	3272.63
KRS6-1	3408.8
KRS6-2	3874.79
KRS6-3	2590.63	3291.41	2955.4	389.196
KGS1-1	2774.63
KGS1-2	2729.16	2751.89
KGS2-1	2263.09
KGS2-2	2916.12
KGS2-3	2101.27	2426.83
KGS3-1	3863.03
KGS3-2	4805.01
KGS3-3	5235.16	4634.4
KGS4-1	2180.26
KGS4-2	2158.93
KGS4-3	2833.15	2390.78
KGS5-1	2490.33
KGS5-2（Representative）	3402.52
KGS5-3	3926.11	3272.99
KGS6-1	5013.74
KGS6-2	5264.67
KGS6-3	5900.42	5392.94	3478.3	1253.84

## Sheet: iNOS
	iNOS
No.	IOD		Mean	SD		Group	Mean	SD
Sham1-1	3014.47					Sham	2868	823
Sham1-2	3498.96					Vehicle	6570	896
Sham1-3	3516.24	3343.23				KRS	3963	647
Sham2-1	3238.8					KGS	3880	865
Sham2-2	3309.47
Sham2-3	3558.81	3369.03
Sham3-1	2975.41
Sham3-2	2876.48
Sham3-3	2684.09	2845.33
Sham4-1	3400.75
Sham4-2	3501.05
Sham4-3	3675.75	3525.85
Sham5-1	3077.47
Sham5-2	2846.43
Sham5-3	2569.05	2830.98
Sham6-1（Representative）	1074.48
Sham6-2	1285.45
Sham6-3	1523.59	1294.51	2868.15	823.092
Vehicle1-1	5749.58
Vehicle1-2	6232.54
Vehicle1-3	7865.06	6615.73
Vehicle2-1	8116.86
Vehicle2-2	6789.53
Vehicle2-3	7163.03	7356.47
Vehicle3-1	8781.48
Vehicle3-2	8158.46
Vehicle3-3	6609.74	7849.89
Vehicle4-1	6668.83
Vehicle4-2（Representative）	5273.57
Vehicle4-3	5514.48	5818.96
Vehicle5-1	5894.75
Vehicle5-2	6868.43
Vehicle5-3	5994.58	6252.59
Vehicle6-1	5980.59
Vehicle6-2	5162.55
Vehicle6-3	5434.75	5525.97	6569.93	895.944
KRS1-1	5041.52
KRS1-2	3560.47
KRS1-3	4208.46	4270.15
KRS2-1	3255.47
KRS2-2	3819.42
KRS2-3（Representative）	4636.43	3903.77
KRS3-1	4902.55
KRS3-2	5527.43
KRS3-3	4345.53	4925.17
KRS4-1	2346.28
KRS4-2	3321.17
KRS4-3	3227.59	2965.02
KRS5-1	3841.78
KRS5-2	3542.59	3692.19
KRS6-1	4054.07
KRS6-2	4489.32
KRS6-3	3519.09	4020.82	3962.85	647.499
KGS1-1	3013.45
KGS1-2	2297.53
KGS1-3	4089.53	3133.5
KGS2-1	5821.64
KGS2-2	3039.82
KGS2-3	2617.81	3826.43
KGS3-1	2422.54
KGS3-2	5050.05
KGS3-3	1369.94	2947.51
KGS4-1	5829.58
KGS4-2（Representative）	4130.63
KGS4-3	5971.02	5310.41
KGS5-1	3797.95
KGS5-2	3273.73
KGS5-3	6023.42	4365.03
KGS6-1	4364.12
KGS6-2	3166.58
KGS6-3	3553.42	3694.71	3879.6	865.486

## Sheet: Fig7b-7c
×					Mean				SD
IL-1β	Mean	SD			Sham	Vehcile	KRS	KGS	Sham	Vehcile	KRS	KGS
Sham	465	204		IL-1β	465	4341	2507	2654	204	1694	827	529
Vehcile	4341	1694		TNFα	1943	12835.9	6645	7942.04	832	3383	2673	2483
KRS	2507	827		ICAM-1	1990	11110	7013	5557	748	3994	1430	992.996
KGS	2654	529		MPO	927	4787	2520	3267	226	547	646	750
				MMP9	975	5533	2955	3478	354	1842	389	1254
TNFα	Mean	SD		iNOS	2868	6570	3963	3880	823	896	647	865
Sham	1943	832
Vehcile	12835.9	3383			Mean					SD
KRS	6645	2673			Sham	Vehcile	KRS	KGS		Sham	Vehcile	KRS	KGS
KGS	7942.04	2483		IL-1β	0.465	4.341	2.507	2.654	IL-1β	0.204	1.694	0.827	0.529
				TNF-α	1.943	12.8359	6.645	7.94204	TNF-α	0.832	3.383	2.673	2.483
ICAM-1	Mean	SD		ICAM-1	1.99	11.11	7.013	5.557	ICAM-1	0.748	3.994	1.43	0.992996
Sham	1990	748
Vehcile	11110	3994			Mean					SD
KRS	7013	1430			Sham	Vehcile	KRS	KGS		Sham	Vehcile	KRS	KGS
KGS	5557	992.996		MPO	0.927	4.787	2.52	3.267	MPO	0.226	0.547	0.646	0.75
				MMP9	0.975	5.533	2.955	3.478	MMP9	0.354	1.842	0.389	1.254
MPO	Mean	SD		iNOS	2.868	6.57	3.963	3.88	iNOS	0.823	0.896	0.647	0.865
Sham	927	226
Vehcile	4787	547
KRS	2520	646
KGS	3267	750
MMP9	Mean	SD
Sham	975	354
Vehicle	5533	1842
KRS	2955	389
KGS	3478	1254
iNOS	Mean	SD
Sham	2868	823
Vehicle	6570	896
KRS	3963	647
KGS	3880	865
